# Supplementary material for: Root Exudates Shape Soil Organic Carbon Stabilization by Controlling Microbial Necromass Formation Under Long-Term Nitrogen Fertilization
Source: Microorganisms. 2026 Jun 8;14(6):1295. doi: 10.3390/microorganisms14061295 (PMC13304206; doi:10.3390/microorganisms14061295)
Supplement: Supplementary file 1 [file microorganisms-14-01295-s001.zip]

Archive with 1 entries (1 files):
- microorganisms-4355055-supplementary.pdf
